# Supplementary material for: Ellagic Acid Affects Metabolic and Transcriptomic Profiles and Attenuates Features of Metabolic Syndrome in Adult Male Rats
Source: Nutrients. 2021 Mar 1;13(3):804. doi: 10.3390/nu13030804 (PMC8001306; doi:10.3390/nu13030804)
Supplement: Supplementary file 1 [file nutrients-13-00804-s001.zip]

Archive with 3 entries (2 files):
- 1109637-suppl/
- 1109637-suppl/SupplTabS1S2.pdf
- 1109637-suppl/SupplTabS2S3.xlsx
