# Supplementary material for: Ellagic Acid Affects Metabolic and Transcriptomic Profiles and Attenuates Features of Metabolic Syndrome in Adult Male Rats
Source: Nutrients. 2021 Mar 1;13(3):804. doi: 10.3390/nu13030804 (PMC8001306; doi:10.3390/nu13030804)
Supplement: Supplementary file 1 [file nutrients-13-00804-s001.zip › 1109637-suppl/SupplTabS2S3.xlsx]

## Sheet: Info
Ellagic acid affects metabolic and transcriptomic profiles and attenuates features of metabolic syndrome in adult male rats
Adéla Kábelová (1), Hana Malínská (2), Irena Marková (2), Olena Oliyarnyk (2), Blanka Chylíková (1), Ondřej Šeda (1)
1 Institute of Biology and Medical Genetics, the First Faculty of Medicine, Charles University and the General University Hospital, Prague, Czech Republic
2 Institute for Clinical and Experimental Medicine, Prague, Czech Republic
Corresponding author: Ondřej Šeda
Institute of Biology and Medical Genetics
First Faculty of Medicine, Charles University,
Albertov 4, 12800 Prague 2, Czech Republic
Tel: +420 224 968 180; email: oseda@lf1.cuni.cz

## Sheet: Supplementary Table S2
The summary of all significantly differentially expressed transcripts in brown adipose tissue
Affymetrix Transcript ID	Gene Symbol	p-value(ellagic acid vs. control)	Fold-Change (ellagic acid vs. control)
17823500	Dio2	3.04e-10	-24.35
17823498	Porf1	8.13e-09	-16.43
17805170	Perm1	2.44e-06	-6.48
17832476	Nr4a1	2.48e-09	-5.75
17809091	Acot11	1.2e-05	-4.92
17690210	Ppargc1a	2.71e-06	-4.87
17735701	N.A.	1.31e-08	-4.34
17842925	Ldha/RGD1562690	3e-05	-4.31
17849245	N.A.	1.52e-06	-3.7
17712099	Ppp1r3b	1e-05	-3.68
17735303	Ndufs6	7.63e-06	-3.48
17692024	N.A.	2.68e-05	-3.34
17738403	Noct	1.49e-05	-3.16
17677767	N.A.	5.58e-07	-3.08
17604021	N.A.	3.13e-05	-3.03
17804466	Tnfrsf9	7.33e-06	-3.02
17727493	Pde4d	1.56e-06	-2.98
17798725	Nr4a3	4.88e-06	-2.96
17800853	Calr4	1.4e-05	-2.9
17816552	LOC100361944	6.98e-06	-2.89
17817361	N.A.	5.66e-06	-2.89
17772385	Nr4a2	2.14e-08	-2.83
17723414	Slc12a2	2.01e-05	-2.8
17832348	Letmd1	2.79e-05	-2.78
17766543	Crls1	4.97e-06	-2.76
17882671	N.A.	4.16e-06	-2.76
17735693	Pde4d	1.15e-05	-2.74
17731122	Trim67	1.27e-05	-2.69
17709065	LOC100364062	2.99e-05	-2.62
17684406	Lgr6	3.73e-06	-2.62
17880577	LOC691736	7.31e-06	-2.47
17812857	Slc25a33	3.51e-06	-2.44
17711252	N.A.	8.89e-07	-2.42
17777003	Prom2	6.21e-06	-2.39
17813633	LOC102551744	6.57e-07	-2.38
17704544	Nudt15	4.07e-06	-2.36
17842172	Chordc1	1.66e-05	-2.36
17620618	Tufm	4.41e-06	-2.35
17690348	Prom1	5.56e-06	-2.32
17811811	Minos1	1.08e-05	-2.31
17758473	Pald1	1.95e-05	-2.3
17742648	Pla2g12a	9.29e-06	-2.26
17872007	Clcn4	1.87e-05	-2.26
17859270	Coq10b	8.33e-06	-2.23
17649103	Mir193	8.44e-06	-2.23
17778148	Acss1	1.12e-05	-2.22
17880655	Fastkd5	8.94e-07	-2.19
17697648	Pdhb	9.26e-06	-2.15
17842358	Mrpl4	8.17e-06	-2.1
17859130	N.A.	2.93e-08	-2.09
17683500	RGD1560523	2.28e-06	-2.07
17755760	Rtn4ip1	1.16e-05	-2.03
17867320	N.A.	9.05e-06	-1.99
17819677	Atl2	2.07e-05	-1.99
17807225	Mrpl50	6.93e-07	-1.98
17625512	N.A.	1.24e-07	-1.96
17779266	Acot8	4.41e-07	-1.95
17732664	Prkaca	2.93e-05	-1.93
17873455	LOC498424	1.62e-05	-1.93
17882363	N.A.	3.56e-07	-1.92
17798044	Dnaja1	6.17e-06	-1.91
17821919	N.A.	8.91e-07	-1.89
17654073	Olr1376	4.04e-06	-1.85
17632093	Nudt19	2.31e-06	-1.84
17822511	Timm9	1.6e-05	-1.81
17704975	RGD2320734	1.35e-05	-1.8
17650136	Mrps23	1.78e-05	-1.77
17650711	Cisd3	1.2e-06	-1.77
17746697	Skil	2.01e-06	-1.76
17703421	LOC102550095	2.89e-06	-1.75
17773291	Atf2	1.92e-06	-1.75
17646298	Mrpl55	2.12e-05	-1.75
17804485	Dnajc11	9.07e-06	-1.74
17793315	Mrps25	4.13e-06	-1.73
17632292	N.A.	1.33e-05	-1.72
17763881	Kbtbd4	2.12e-05	-1.72
17771923	Ppp6c	1.48e-05	-1.65
17615355	N.A.	1.26e-05	-1.65
17866334	Gbx2	1.34e-06	-1.62
17878664	N.A.	1.27e-05	-1.61
17880338	N.A.	4.21e-06	-1.6
17622162	Ptdss2	2.32e-05	-1.59
17661655	Coa3	2.17e-06	-1.58
17612790	Oscar	2.76e-05	-1.57
17728989	Usp38	4.15e-06	-1.55
17880263	Dnajc30	2.3e-06	-1.55
17880269	Dnajc30	2.3e-06	-1.55
17741393	Casq2	1.02e-05	-1.49
17880581	N.A.	1.35e-05	-1.48
17630628	Gsk3a	5.93e-06	-1.48
17780931	N.A.	2.2e-05	-1.47
17654902	Rhot2	8.27e-06	-1.45
17629816	Vom1r47	9.79e-06	-1.43
17648958	Poldip2	8.15e-06	-1.41
17693716	Csn3	1.69e-06	-1.34
17742867	Ube2d3	2.46e-05	-1.33
17614194	Cadm4	1.18e-05	-1.32
17840726	Ccnt1	9.11e-07	-1.31
17852141	Rbm7	1.66e-06	-1.27
17805863	RGD1559904	1.14e-05	-1.27
17775014	Caprin1	2.67e-05	-1.25
17856990	LOC100359951	1.12e-05	1.41
17649888	Mir301a	1.23e-05	1.42
17805599	N.A.	2.97e-05	1.46
17878106	Zmym3	2.49e-05	1.48
17656515	Zfp39	1.52e-05	1.57
17778971	N.A.	1.48e-05	1.6
17849725	N.A.	1.28e-05	1.7
17700037	Htr2a	6.02e-06	1.72
17667439	Robo2	1.74e-05	1.78
17614890	Gmfg	2.59e-05	1.83
17880752	N.A.	1.76e-05	1.87
17749397	Tnfaip8l2	1.35e-05	1.9
17880766	N.A.	8.96e-06	1.93
17797130	Fam110b	2.07e-07	1.99
17746366	Stmn2	2.34e-05	2.62
17681113	Angptl1	1.55e-05	2.63
17622474	Lsp1	9.01e-06	2.65
17854132	N.A.	2.77e-05	2.89
17756604	Tnxb	4.68e-06	2.95
17803502	Pla2g2a	9.43e-06	4.55

## Sheet: Supplementary Table S3
Predicted upstream regulators involved in elagic acid effects in brown adipose tissue
Upstream Regulator	Predicted Activation State	Activation z-score	p-value of overlap
LDL	Inhibited	-2,193	1,92E-03
fatty acid	Inhibited	-2,000	4,50E-04
POMC		-1,969	3,36E-04
ADRB		-1,581	7,48E-06
KDM5A	Activated	2,000	9,02E-04
TP53	Activated	2,359	1,42E-03
